# Supplementary material for: Virtual Pharmacist: A Platform for Pharmacogenomics
Source: PLoS One. 2015 Oct 23;10(10):e0141105. doi: 10.1371/journal.pone.0141105 (PMC4619711; doi:10.1371/journal.pone.0141105)
Supplement: S1 Table — (XLS) [file pone.0141105.s003.xls]

## Sheet: S2 Table
Drug	System	subSystem	drugID	info
Ace Inhibitors, Plain--PA164712308	VARIOUS			An ACE inhibitor (or angiotensin-converting-enzyme inhibitor) is a pharmaceutical drug used primarily for the treatment of hypertension (elevated blood pressure) and congestive heart failure.
acenocoumarol--PA452632	VARIOUS			Acenocoumarol is an anticoagulant that functions as a vitamin K antagonist (like warfarin). It is a derivative of coumarin and is marketed under the brand names Sintrom and Sinthrome.
adalimumab--PA10004	VARIOUS			Adalimumab, trade name Humira, is a TNF inhibiting anti-inflammatory drug.
alendronate--PA448082	MUSCULO-SKELETAL SYSTEM	DRUGS FOR TREATMENT OF BONE DISEASES	DB00630	Alendronate is a nitrogen-containing, second generation bisphosphonate. Bisphosphonates were first used to treat Pagetâ€™s disease in 1971. This class of medications is comprised of inorganic pyrophosphate analogues that contain non-hydrolyzable P-C-P bonds. Similar to other bisphosphonates, alendronate has a high affinity for bone mineral and is taken up during osteoclast resorption. Alendronate…
Alkylating Agents--PA164712331	VARIOUS			An alkylating antineoplastic agent is an alkylating agent used in cancer treatment that attaches an alkyl group to DNA.
allopurinol--PA448320	MUSCULO-SKELETAL SYSTEM	ANTIGOUT PREPARATIONS	DB00437	A xanthine oxidase inhibitor that decreases uric acid production. It also acts as an antimetabolite on some simpler organisms. [DrugBank]
allopurinol--PA448320	MUSCULO-SKELETAL SYSTEM	ANTIGOUT PREPARATIONS	DB00437	A xanthine oxidase inhibitor that decreases uric acid production. It also acts as an antimetabolite on some simpler organisms. [DurgBank]
amiodarone--PA448383	CARDIOVASCULAR SYSTEM	CARDIAC THERAPY	DB01118	An antianginal and antiarrhythmic drug. It increases the duration of ventricular and atrial muscle action by inhibiting Na,K-activated myocardial adenosine triphosphatase. There is a resulting decrease in heart rate and in vascular resistance. [DrugBank]
amlodipine--PA448388	CARDIOVASCULAR SYSTEM	CARDIAC THERAPY	DB01118	An antianginal and antiarrhythmic drug. It increases the duration of ventricular and atrial muscle action by inhibiting Na,K-activated myocardial adenosine triphosphatase. There is a resulting decrease in heart rate and in vascular resistance. [DrugBank]
amodiaquine--PA448404	ANTIPARASITIC PRODUCTS, INSECTICIDES AND REPELLENTS	ANTIPROTOZOALS	DB00613	A 4-aminoquinoquinoline compound with anti-inflammatory properties. [DrugBank]
amoxicillin--PA448406	ANTIINFECTIVES FOR SYSTEMIC USE	ANTIBACTERIALS FOR SYSTEMIC USE	DB01060	A broad-spectrum semisynthetic antibiotic similar to ampicillin except that its resistance to gastric acid permits higher serum levels with oral administration. Amoxicillin is commonly prescribed with clauvanic acid (a beta lactamase inhibitor) as it is susceptible to beta-lacatamase degradation. [DrugBank]
Analgesics--PA164712362	NERVOUS SYSTEM	ANALGESICS		An analgesic, or painkiller, is any member of the group of drugs used to achieve analgesia relief from pain.
anthracyclines and related substances--PA130620651	VARIOUS			These compounds are used to treat many cancers, including leukemias, lymphomas, breast, uterine, ovarian, and lung cancers.
antidepressants--PA452229	NERVOUS SYSTEM			Antidepressants are drugs used for the treatment of major depressive disorder and other conditions, including dysthymia, anxiety disorders, obsessive compulsive disorder, eating disorders, chronic pain, neuropathic pain and, in some cases, dysmenorrhoea, snoring, migraines, attention-deficit hyperactivity disorder (ADHD), substance abuse and sleep disorders. They can be used alone or in combinati…
antiepileptics--PA143485705	NERVOUS SYSTEM	ANTIEPILEPTICS		Antiepileptics are a class of drugs that try and prevent rapid, repetitive, stimulation of the brain that causes seizure activity such as in epilepsy. Members of this class of drugs include carbamazepine, valproate, lamotrigine, oxcarbazepine, gabapentin, levetiracetam, pregabalin, tiagabine, topiramate, vigabatrin, acetazolamide and sulthiame
Antihypertensives And Diuretics In Combination--PA164712446	CARDIOVASCULAR SYSTEM			Antihypertensives are a class of drugs that are used to treat hypertension (high blood pressure)
Antihypertensives--PA164712445	CARDIOVASCULAR SYSTEM	ANTIHYPERTENSIVES		Antihypertensives are a class of drugs that are used to treat hypertension (high blood pressure)
Antiinflammatory agents, non-steroids--PA164712462	VARIOUS			The term nonsteroidal distinguishes these drugs from steroids, which, among a broad range of other effects, have a similar eicosanoid-depressing, anti-inflammatory action. As analgesics, NSAIDs are unusual in that they are non-narcotic and thus are used as a non-addictive alternative to narcotics.
antineoplastic agents--PA452621	ANTINEOPLASTIC AND IMMUNOMODULATING AGENTS	ANTINEOPLASTIC AGENTS		Inhibiting or preventing development of neoplasms; checking maturation and proliferation of malignant cells
antipsychotics--PA452233	VARIOUS			Antipsychotics (also known as neuroleptics or major tranquilizers)[1] are a class of psychiatric medication primarily used to manage psychosis (including delusions, hallucinations, or disordered thought), in particular in schizophrenia and bipolar disorder, and is increasingly being used in the management of non-psychotic disorders (ATC code N05A).
Antivirals for treatment of HIV infections, combinations--PA	ANTIINFECTIVES FOR SYSTEMIC USE	ANTIVIRALS FOR SYSTEMIC USE
aripiprazole--PA10026	NERVOUS SYSTEM	PSYCHOLEPTICS	DB01238	Aripiprazole is an atypical antipsychotic medication used for the treatment of schizophrenia. It has also recently received FDA approval for the treatment of acute manic and mixed episodes associated with bipolar disorder. Aripiprazole appears to mediate its antipsychotic effects primarily by partial agonism at the D2 receptor. In addition to partial agonist activity at the D2 receptor, aripipraz…
artesunate--PA165111697	VARIOUS			Artesunate (INN) is part of the artemisinin group of drugs that treat malaria. It is a semi-synthetic derivative of artemisinin that is water-soluble and may therefore be given by injection. It is sometimes abbreviated AS.
aspirin--PA448497	ALIMENTARY TRACT AND METABOLISM	STOMATOLOGICAL PREPARATIONS	DB00945	The prototypical analgesic used in the treatment of mild to moderate pain. It has anti-inflammatory and antipyretic properties and acts as an inhibitor of cyclooxygenase which results in the inhibition of the biosynthesis of prostaglandins. Acetylsalicylic acid also inhibits platelet aggregation and is used in the prevention of arterial and venous thrombosis. [DrugBank]
atenolol--PA448499	CARDIOVASCULAR SYSTEM	BETA BLOCKING AGENTS	DB00335	A cardioselective beta-adrenergic blocker possessing properties and potency similar to propranolol, but without a negative inotropic effect. [DrugBank]
atorvastatin--PA448500	CARDIOVASCULAR SYSTEM	LIPID MODIFYING AGENTS	DB01076	Atorvastatin (Lipitor) is a member of the drug class known as statins. It is used for lowering cholesterol. Atorvastatin is a competitive inhibitor of hydroxymethylglutaryl-coenzyme A (HMG-CoA) reductase, the rate-determining enzyme in cholesterol biosynthesis via the mevalonate pathway. HMG-CoA reductase catalyzes the conversion of HMG-CoA to mevalonate. Atorvastatin acts primarily in the liver.…
azathioprine--PA448515	ANTINEOPLASTIC AND IMMUNOMODULATING AGENTS	IMMUNOSUPPRESSIVE AGENTS	DB00993	An immunosuppressive pro-drug. It is converted into 6-mercaptopurine in the body where it blocks purine metabolism and DNA synthesis.
Beta Blocking Agents--PA164712535	CARDIOVASCULAR SYSTEM	BETA BLOCKING AGENTS		Beta blockers are a class of drugs that target the beta receptor. Beta receptors are found on cells of the heart muscles, smooth muscles, airways, arteries, kidneys, and other tissues that are part of the sympathetic nervous system and lead to stress responses, especially when they are stimulated by epinephrine (adrenaline).
bisoprolol--PA448641	CARDIOVASCULAR SYSTEM	BETA BLOCKING AGENTS	DB00612	Bisoprolol is a cardioselective beta1-adrenergic blocking agent used for secondary prevention of myocardial infarction (MI), heart failure, angina pectoris and mild to moderate hypertension. Bisoprolol is structurally similar to metoprolol, acebutolol and atenolol in that it has two substituents in the para position of the benzene ring. The beta1-selectivity of these agents is thought to be due i…
Bisphosphonates--PA164712563	VARIOUS			Bisphosphonates (also called diphosphonates) are a class of drugs that prevent the loss of bone mass, used to treat osteoporosis and similar diseases. They are the most commonly prescribed drugs used to treat osteoporosis.
Bromperidol--PA165282097	VARIOUS			Bromperidol (marketed as Bromidol, Bromodol) is a drug which is a butyrophenone derivative. It is a potent and long-acting neuroleptic, used as an antipsychotic in the treatment of schizophrenia. It was discovered at Janssen Pharmaceutica in 1966.
bucindolol--PA165945764	VARIOUS			Bucindolol is a non-selective beta blocker with additional weak alpha-blocking properties and some intrinsic sympathomimetic activity.[1][2] It was under review by the FDA in the United States for the treatment of heart failure in 2009
budesonide--PA448681	VARIOUS			Bucindolol is a non-selective beta blocker with additional weak alpha-blocking properties and some intrinsic sympathomimetic activity.[1][2] It was under review by the FDA in the United States for the treatment of heart failure in 2009
bupropion--PA448687	NERVOUS SYSTEM			Bupropion is a drug primarily used as an atypical antidepressant and smoking cessation aid. Marketed as Wellbutrin, Budeprion, Prexaton, Elontril, Aplenzin, or other trade names, it is one of the most frequently prescribed antidepressants in the United States. Marketed in lower-dose formulations as Zyban, Voxra, or other names, it is also widely used to reduce nicotine cravings by people who are …
caffeine--PA448710	NERVOUS SYSTEM	PSYCHOANALEPTICS	DB00201	A methylxanthine naturally occurring in some beverages and also used as a pharmacological agent. Caffeine's most notable pharmacological effect is as a central nervous system stimulant, increasing alertness and producing agitation. It also relaxes smooth muscle, stimulates cardiac muscle, stimulates diuresis, and appears to be useful in the treatment of some types of headache. Several cellular ac…
Calcium--PA164712582	VARIOUS			Calcium is essential for living organisms, in particular in cell physiology, where movement of the calcium ion into and out of the cytoplasm functions as a signal for many cellular processes. As a major material used in mineralization of bone, teeth and shells, calcium is the most abundant metal by mass in many animals.
capecitabine--PA448771	ANTINEOPLASTIC AND IMMUNOMODULATING AGENTS	ANTINEOPLASTIC AGENTS	DB01101 ?	Capecitabine is an orally-administered chemotherapeutic agent used in the treatment of metastatic breast and colorectal cancers. Capecitabine is a prodrug, that is enzymatically converted to fluorouracil (antimetabolite) in the tumor, where it inhibits DNA synthesis and slows growth of tumor tissue.
carbamazepine--PA448785	NERVOUS SYSTEM	ANTIEPILEPTICS	DB00564	An anticonvulsant used to control grand mal and psychomotor or focal seizures. Its mode of action is not fully understood, but some of its actions resemble those of phenytoin; although there is little chemical resemblance between the two compounds, their three-dimensional structure is similar.
carboplatin--PA448803	ANTINEOPLASTIC AND IMMUNOMODULATING AGENTS	ANTINEOPLASTIC AGENTS	DB00958	An organoplatinum compound that possesses antineoplastic activity.
carvedilol--PA448817	CARDIOVASCULAR SYSTEM	BETA BLOCKING AGENTS	DB01136	Carvedilol is a non-selective beta blocker indicated in the treatment of mild to moderate congestive heart failure (CHF). It blocks beta-1 and beta-2 adrenergic receptors as well as the alpha-1 adrenergic receptors.
carvedilol--PA448817	CARDIOVASCULAR SYSTEM	BETA BLOCKING AGENTS	DB01136	Carvedilol is a non-selective beta blocker indicated in the treatment of mild to moderate congestive heart failure (CHF). It blocks beta-1 and beta-2 adrenergic receptors as well as the alpha-2 adrenergic receptors.
carvedilol--PA448817	CARDIOVASCULAR SYSTEM	BETA BLOCKING AGENTS	DB01136	Carvedilol is a non-selective beta blocker indicated in the treatment of mild to moderate congestive heart failure (CHF). It blocks beta-1 and beta-2 adrenergic receptors as well as the alpha-3 adrenergic receptors.
carvedilol--PA448817	CARDIOVASCULAR SYSTEM	BETA BLOCKING AGENTS	DB01136	Carvedilol is a non-selective beta blocker indicated in the treatment of mild to moderate congestive heart failure (CHF). It blocks beta-1 and beta-2 adrenergic receptors as well as the alpha-4 adrenergic receptors.
celecoxib--PA448871	ANTINEOPLASTIC AND IMMUNOMODULATING AGENTS	ANTINEOPLASTIC AGENTS	DB00482	Celecoxib is a non-steroidal anti-inflammatory drug
cerivastatin--PA448897	CARDIOVASCULAR SYSTEM	LIPID MODIFYING AGENTS	DB00439	On August 8, 2002 the U.S. Food and Drug Administration (FDA) announced that Bayer Pharmaceutical Division voluntarily withdrew Baycol from the U.S. market, due to reports of fatal Rhabdomyolysis, a severe adverse reaction from this cholesterol-lowering (lipid-lowering) product. It has also been withdrawn from the Canadian market.
cerivastatin--PA448897	CARDIOVASCULAR SYSTEM	LIPID MODIFYING AGENTS	DB00439	On August 8, 2003 the U.S. Food and Drug Administration (FDA) announced that Bayer Pharmaceutical Division voluntarily withdrew Baycol from the U.S. market, due to reports of fatal Rhabdomyolysis, a severe adverse reaction from this cholesterol-lowering (lipid-lowering) product. It has also been withdrawn from the Canadian market.
cerivastatin--PA448897	CARDIOVASCULAR SYSTEM	LIPID MODIFYING AGENTS	DB00439	On August 8, 2001 the U.S. Food and Drug Administration (FDA) announced that Bayer Pharmaceutical Division voluntarily withdrew Baycol from the U.S. market, due to reports of fatal Rhabdomyolysis, a severe adverse reaction from this cholesterol-lowering (lipid-lowering) product. It has also been withdrawn from the Canadian market.
cetuximab--PA10040	VARIOUS			Cetuximab (Erbitux) is an epidermal growth factor receptor (EGFR) inhibitor used for the treatment of metastatic colorectal cancer and head and neck cancer. Cetuximab is a chimeric (mouse/human) monoclonal antibody given by intravenous infusion that is manufactured and distributed in the United States by the drug companies Bristol-Myers Squibb and Eli Lilly and Company and in Europe by the drug c…
chlorpromazine--PA448964	NERVOUS SYSTEM	PSYCHOLEPTICS	DB00477	The prototypical phenothiazine antipsychotic drug. Like the other drugs in this class, chlorpromazine¡¯s antipsychotic actions are thought to be due to long-term adaptation by the brain to blocking dopamine receptors. Chlorpromazine has several other actions and therapeutic uses, including as an antiemetic and in the treatment of intractable hiccup. [PubChem]
chlorpromazine--PA448964	NERVOUS SYSTEM	PSYCHOLEPTICS	DB00478	The prototypical phenothiazine antipsychotic drug. Like the other drugs in this class, chlorpromazine¡¯s antipsychotic actions are thought to be due to long-term adaptation by the brain to blocking dopamine receptors. Chlorpromazine has several other actions and therapeutic uses, including as an antiemetic and in the treatment of intractable hiccup. [PubChem]
chlorthalidone--PA448970	VARIOUS		DB00310	A benzenesulfonamide-phthalimidine that tautomerizes to a benzophenones form. It is considered a thiazide-like diuretic. [PubChem]
cisplatin--PA449014	ANTINEOPLASTIC AND IMMUNOMODULATING AGENTS	ANTINEOPLASTIC AGENTS	DB00515	Cisplatin, cisplatinum or cis-diamminedichloroplatinum(II) (CDDP) is a platinum-based chemotherapy drug used to treat various types of cancers, including sarcomas, some carcinomas (e.g. small cell lung cancer, and ovarian cancer), lymphomas and germ cell tumors. It was the first member of its class, which now also includes carboplatin and oxaliplatin.
citalopram--PA449015	NERVOUS SYSTEM	PSYCHOANALEPTICS	DB00215	Citalopram hydrobromide belongs to a class of antidepressant agents known as selective serotonin-reuptake inhibitors (SSRIs)
clavulanate--PA164742987	VARIOUS		DB00766	Clavulanic acid and its salts and esters. The acid is a suicide inhibitor of bacterial beta-lactamase enzymes from Streptomyces clavuligerus. Administered alone, it has only weak antibacterial activity against most organisms, but given in combination with beta-lactam antibiotics prevents antibiotic inactivation by microbial lactamase. [PubChem]
clodronate--PA10239	MUSCULO-SKELETAL SYSTEM	DRUGS FOR TREATMENT OF BONE DISEASES	DB00720	A diphosphonate which affects calcium metabolism. It inhibits bone resorption and soft tissue calcification. [PubChem]
clomipramine--PA449048	NERVOUS SYSTEM	PSYCHOANALEPTICS	DB01242	Clomipramine, the 3-chloro analog of imipramine, is a dibenzazepine-derivative tricyclic antidepressant (TCA). TCAs are structurally similar to phenothiazines. They contain a tricyclic ring system with an alkyl amine substituent on the central ring.
clopidogrel--PA449053	BLOOD AND BLOOD FORMING ORGANS	ANTITHROMBOTIC AGENTS	DB00758	Clopidogrel, an antiplatelet agent structurally and pharmacologically similar to ticlopidine, is used to inhibit blood clots in a variety of conditions such as peripheral vascular disease, coronary artery disease, and cerebrovascular disease. Clopidogrel is sold under the name Plavix by Sanofi and Bristol-Myers Squibb. The drug is an irreversible inhibitor of the P2Y12 adenosine diphosphate recep…
clozapine--PA449061	NERVOUS SYSTEM	PSYCHOLEPTICS	DB00363	A tricylic dibenzodiazepine, classified as an atypical antipsychotic agent. It binds several types of central nervous system receptors, and displays a unique pharmacological profile. Clozapine is a serotonin antagonist, with strong binding to 5-HT 2A/2C receptor subtype. It also displays strong affinity to several dopaminergic receptors, but shows only weak antagonism at the dopamine D2 receptor,…
conjugated estrogens--PA164754789	GENITO URINARY SYSTEM AND SEX HORMONES	SEX HORMONES AND MODULATORS OF THE GENITAL SYSTEM	DB00286	Conjugated estrogens, a mixture of the water-soluble salts of sulfate esters from estrone
conjugated estrogens--PA164754789	GENITO URINARY SYSTEM AND SEX HORMONES	SEX HORMONES AND MODULATORS OF THE GENITAL SYSTEM	DB00287	Conjugated estrogens, a mixture of the water-soluble salts of sulfate esters from estrone
conjugated estrogens--PA164754789	GENITO URINARY SYSTEM AND SEX HORMONES	SEX HORMONES AND MODULATORS OF THE GENITAL SYSTEM	DB00288	Conjugated estrogens, a mixture of the water-soluble salts of sulfate esters from estrone
conjugated estrogens--PA164754789	GENITO URINARY SYSTEM AND SEX HORMONES	SEX HORMONES AND MODULATORS OF THE GENITAL SYSTEM	DB00289	Conjugated estrogens, a mixture of the water-soluble salts of sulfate esters from estrone
cyclophosphamide--PA449165	ANTINEOPLASTIC AND IMMUNOMODULATING AGENTS	ANTINEOPLASTIC AGENTS	DB00531	Precursor of an alkylating nitrogen mustard antineoplastic and immunosuppressive agent that must be activated in the liver to form the active aldophosphamide. It has been used in the treatment of lymphoma and leukemia. Its side effect, alopecia, has been used for defleecing sheep. Cyclophosphamide may also cause sterility, birth defects, mutations, and cancer. [PubChem]
cyclophosphamide--PA449165	ANTINEOPLASTIC AND IMMUNOMODULATING AGENTSVARIOUS	ANTINEOPLASTIC AGENTS	DB00531	Precursor of an alkylating nitrogen mustard antineoplastic and immunosuppressive agent that must be activated in the liver to form the active aldophosphamide. It has been used in the treatment of lymphoma and leukemia. Its side effect, alopecia, has been used for defleecing sheep. Cyclophosphamide may also cause sterility, birth defects, mutations, and cancer. [PubChem]
cyclosporine--PA449167	VARIOUS			Cyclosporine is available in its original form and as another product that has been modified (changed) so that the medication can be better absorbed in the body. Original cyclosporine and cyclosporine (modified) are absorbed by the body in different amounts, so they cannot be substituted for one another. Take only the type of cyclosporine that was prescribed by your doctor. When your doctor gives…
cytarabine--PA449177	ANTINEOPLASTIC AND IMMUNOMODULATING AGENTS	ANTINEOPLASTIC AGENTS	DB00987	A pyrimidine nucleoside analog that is used mainly in the treatment of leukemia, especially acute non-lymphoblastic leukemia. Cytarabine is an antimetabolite antineoplastic agent that inhibits the synthesis of DNA. Its actions are specific for the S phase of the cell cycle. It also has antiviral and immunosuppressant properties.
desipramine--PA449233	NERVOUS SYSTEM	PSYCHOANALEPTICS	DB01151	Desipramine hydrochloride is a dibenzazepine-derivative tricyclic antidepressant (TCA). TCAs are structurally similar to phenothiazines. They contain a tricyclic ring system with an alkyl amine substituent on the central ring. In non-depressed individuals, desipramine does not affect mood or arousal, but may cause sedation.
dexamethasone--PA449247	RESPIRATORY SYSTEM			Dexamethasone is a potent synthetic member of the glucocorticoid class of steroid drugs that has anti-inflammatory and immunosuppressant effects. It is 25 times more potent than cortisol in its glucocorticoid effect, while having minimal mineralocorticoid effect.
diclofenac--PA449293	SENSORY ORGANS	OPHTHALMOLOGICALS	DB00586	A non-steroidal anti-inflammatory agent (NSAID) with antipyretic and analgesic actions. It is primarily available as the sodium salt. [PubChem]
diuretics--PA151249535	CARDIOVASCULAR SYSTEM	DIURETICS		A diuretic is any substance that promotes the production of urine. This includes forced diuresis. There are several categories of diuretics. All diuretics increase the excretion of water from bodies, although each class does so in a distinct way. Alternatively, an antidiuretic such as vasopressin is an agent or drug which reduces the excretion of water in urine.
docetaxel--PA449383	ANTINEOPLASTIC AND IMMUNOMODULATING AGENTS	ANTINEOPLASTIC AGENTS	DB01248	Docetaxel is a clinically well established anti-mitotic chemotherapy medication used mainly for the treatment of breast, ovarian, and non-small cell lung cancer. Docetaxel binds to microtubules reversibly with high affinity and has a maximum stoichiometry of one mole docetaxel per mole tubulin in microtubules.
doxorubicinol--PA165291922	VARIOUS
doxorubicin--PA449412	ANTINEOPLASTIC AND IMMUNOMODULATING AGENTS	ANTINEOPLASTIC AGENTS	DB00997	Doxorubicin is a cytotoxic anthracycline antibiotic isolated from cultures of Streptomyces peucetius var. caesius. Doxorubicin binds to nucleic acids, presumably by specific intercalation of the planar anthracycline nucleus with the DNA double helix.
Drugs used in nicotine dependence--PA164712720	NERVOUS SYSTEM
duloxetine--PA10066	NERVOUS SYSTEM	PSYCHOANALEPTICS	DB00476	Duloxetine (brand names Cymbalta, Yentreve, and in parts of Europe, Xeristar or Ariclaim) is a drug which primarily targets major depressive disorder (MDD), generalized anxiety disorder (GAD), pain related to diabetic peripheral neuropathy and in some countries stress urinary incontinence (SUI). It is manufactured and marketed by Eli Lilly and Company.
efavirenz--PA449441	ANTIINFECTIVES FOR SYSTEMIC USE	ANTIVIRALS FOR SYSTEMIC USE	DB00625	For HIV infection that has not previously been treated, efavirenz and lamivudine in combination with zidovudine or tenofovir is the preferred NNRTI-based regimen.
egfr inhibitors--PA153561371	VARIOUS			The epidermal growth factor receptor (EGFR; ErbB-1; HER1 in humans) is the cell-surface receptor for members of the epidermal growth factor family (EGF-family) of extracellular protein ligands.
epirubicin--PA449476	ANTINEOPLASTIC AND IMMUNOMODULATING AGENTS	ANTINEOPLASTIC AGENTS	DB00445	The compound exerts its antitumor effects by interference with the synthesis and function of DNA.
erlotinib--PA134687924	ANTINEOPLASTIC AND IMMUNOMODULATING AGENTS	ANTINEOPLASTIC AGENTS	DB00530	Erlotinib hydrochloride (trade name Tarceva, Genentech/OSIP, originally coded as OSI-774) is a drug used to treat non-small cell lung cancer, pancreatic cancer and several other types of cancer.
escitalopram--PA10074	NERVOUS SYSTEM	PSYCHOANALEPTICS	DB01175	Escitalopram, the S-enantiomer of citalopram, belongs to a class of antidepressant agents known as selective serotonin-reuptake inhibitors (SSRIs). Despite distinct structural differences between compounds in this class, SSRIs possess similar pharmacological activity.
etanercept--PA449515	VARIOUS			Etanercept (trade name Enbrel) is a biopharmaceutical that treats autoimmune diseases by interfering with tumor necrosis factor (TNF; a soluble inflammatory cytokine) by acting as a TNF inhibitor. It has U.S. F.D.A. approval to treat rheumatoid, juvenile rheumatoid and psoriatic arthritis, plaque psoriasis and ankylosing spondylitis.
ethanol--PA448073	VARIOUS			Ethanol is a psychoactive drug and is one of the oldest recreational drugs still used by humans. Ethanol can cause alcohol intoxication when consumed. Best known as the type of alcohol found in alcoholic beverages, it is also used in thermometers, as a solvent, and as a fuel. In common usage, it is often referred to simply as alcohol or spirits.
etidronic acid--PA449548	VARIOUS		Etidronic acid is a chelating	Etidronic acid is a chelating agent and may be added to bind or, to some extent, counter the effects of substances, such as calcium, iron or other metal ions, which may be discharged as a component of grey wastewater and could conceivably contaminate groundwater supplies. As a phosphonate it has corrosion inhibiting properties on unnalloyed steel. Etidronic acid also acts to retard rancidificatio…
etoposide--PA449552	ANTINEOPLASTIC AND IMMUNOMODULATING AGENTS	ANTINEOPLASTIC AGENTS	Etidronic acid is a chelating	A semisynthetic derivative of podophyllotoxin that exhibits antitumor activity. Etoposide inhibits DNA synthesis by forming a complex with topoisomerase II and DNA. This complex induces breaks in double stranded DNA and prevents repair by topoisomerase II binding.
etoposide--PA449552	ANTINEOPLASTIC AND IMMUNOMODULATING AGENTS	ANTINEOPLASTIC AGENTS	DB00773	A semisynthetic derivative of podophyllotoxin that exhibits antitumor activity. Etoposide inhibits DNA synthesis by forming a complex with topoisomerase II and DNA. This complex induces breaks in double stranded DNA and prevents repair by topoisomerase II binding.
fexofenadine--PA449621	RESPIRATORY SYSTEM	ANTIHISTAMINES FOR SYSTEMIC USE	DB00950	Fexofenadine hydrochloride (Allegra) is an antihistamine drug used in the treatment of hayfever and similar allergy symptoms. It was developed as a successor of and alternative to terfenadine.
flunisolide--PA449661	RESPIRATORY SYSTEM	NASAL PREPARATIONS	DB00180	Flunisolide (marketed as AeroBid, Nasalide, Nasarel) is a corticosteroid often prescribed as treatment for allergic rhinitis.
fluorouracil--PA128406956	ANTINEOPLASTIC AND IMMUNOMODULATING AGENTS	ANTINEOPLASTIC AGENTS	DB00544	A pyrimidine analog that is an antineoplastic antimetabolite. It interferes with DNA synthesis by blocking the thymidylate synthetase conversion of deoxyuridylic acid to thymidylic acid. [PubChem]
fluoxetine--PA449673	NERVOUS SYSTEM	PSYCHOANALEPTICS	DB00472	Fluoxetine hydrochloride is the first agent of the class of antidepressants known as selective serotonin-reuptake inhibitors (SSRIs).
fluticasone propionate--PA449686	RESPIRATORY SYSTEM	CORTICOSTEROIDS, DERMATOLOGICAL PREPARATIONS	DB00588	Fluticasone propionate, a medium-potency synthetic corticosteroid, is used topically to relieve inflammatory and pruritic symptoms of dermatoses and psoriasis, intranasally to manage symptoms of allergic and non-allergic rhinitis, and orally for the treatment of asthma.
fluvastatin--PA449688	CARDIOVASCULAR SYSTEM	LIPID MODIFYING AGENTS	DB01095	Fluvastatin is an antilipemic agent that competitively inhibits hydroxymethylglutaryl-coenzyme A (HMG-CoA) reductase. HMG-CoA reductase catalyzes the conversion of HMG-CoA to mevalonic acid, the rate-limiting step in cholesterol biosynthesis.
fluvoxamine--PA449690	NERVOUS SYSTEM	PSYCHOANALEPTICS	DB00176	Fluvoxamine is an antidepressant which functions pharmacologically as a selective serotonin reuptake inhibitor. Though it is in the same class as other SSRI drugs, it is most often used to treat obsessive-compulsive disorder.
furosemide--PA449719	CARDIOVASCULAR SYSTEM	DIURETICS	DB00695	A benzoic-sulfonamide-furan. It is a diuretic with fast onset and short duration that is used for edema and chronic renal insufficiency. [PubChem]
gefitinib--PA131301952	ANTINEOPLASTIC AND IMMUNOMODULATING AGENTS	ANTINEOPLASTIC AGENTS	DB00317	Gefitinib (originally coded ZD1839) is a drug used in the treatment of certain types of cancer. Acting in a similar manner to erlotinib (marketed as Tarceva), gefitinib selectively targets the mutant proteins in malignant cells.
gefitinib--PA131301952	ANTINEOPLASTIC AND IMMUNOMODULATING AGENTS	ANTINEOPLASTIC AGENTS	DB00317	Gefitinib (originally coded ZD1840) is a drug used in the treatment of certain types of cancer. Acting in a similar manner to erlotinib (marketed as Tarceva), gefitinib selectively targets the mutant proteins in malignant cells.
geldanamycin--PA152031327	VARIOUS			Geldanamycin is a benzoquinone ansamycin antibiotic that inhibits the function of Hsp90 (Heat Shock Protein 90) by binding to the unusual ADP/ATP-binding pocket of the protein.[1] HSP90 client proteins play important roles in the regulation of the cell cycle, cell growth, cell survival, apoptosis, angiogenesis and oncogenesis.
gemcitabine--PA449748	ANTINEOPLASTIC AND IMMUNOMODULATING AGENTS	ANTINEOPLASTIC AGENTS	DB00441	Gemcitabine is a nucleoside analog used as chemotherapy. It is marketed as Gemzar? by Eli Lilly and Company. As with fluorouracil and other analogues of pyrimidines, the drug replaces one of the building blocks of nucleic acids, in this case cytidine, during DNA replication.
glucocorticoids--PA452347	VARIOUS			Glucocorticoids (GCs) are a class of steroid hormones that bind to the glucocorticoid receptor (GR), which is present in almost every vertebrate animal cell. The name glucocorticoid (glucose + cortex + steroid) derives from its role in the regulation of the metabolism of glucose, its synthesis in the adrenal cortex, and its steroidal structure
haloperidol--PA449841	NERVOUS SYSTEM	PSYCHOLEPTICS	DB00502	A phenyl-piperidinyl-butyrophenone that is used primarily to treat schizophrenia and other psychoses. It is also used in schizoaffective disorder, delusional disorders, ballism, and tourette syndrome (a drug of choice) and occasionally as adjunctive therapy in mental retardation and the chorea of huntington disease.
hmg coa reductase inhibitors--PA133950441	VARIOUS			In 2006, coronary heart disease claimed 607 000 lives, translating into about 1 out of every 5 deaths in the United States. High levels of cholesterol, or hypercholesterolemia, are an important risk factor for coronary heart disease. The 3-hydroxy-3-methylglutaryl-coenzyme (HMG-CoA) reductase inhibitors, also known as statins, are the most effective class of drugs for lowering serum low-density l…
hydrochlorothiazide--PA449899	CARDIOVASCULAR SYSTEM	DIURETICS	DB00999	A thiazide diuretic often considered the prototypical member of this class. It reduces the reabsorption of electrolytes from the renal tubules. This results in increased excretion of water and electrolytes, including sodium, potassium, chloride, and magnesium.
ibuprofen--PA449957	GENITO URINARY SYSTEM AND SEX HORMONES	OTHER GYNECOLOGICALS	DB01050	Ibuprofen, a propionic acid derivative, is a prototypical nonsteroidal anti-inflammatory agent (NSAIA) with analgesic and antipyretic properties.
idarubicin--PA449961	GENITO URINARY SYSTEM AND SEX HORMONES	OTHER GYNECOLOGICALS	DB01050	Ibuprofen, a propionic acid derivative, is a prototypical nonsteroidal anti-inflammatory agent (NSAIA) with analgesic and antipyretic properties.
iloperidone--PA161199368	VARIOUS			Iloperidone, also known as Fanapt, Fanapta, and previously known as Zomaril, is an atypical antipsychotic for the treatment of schizophrenia.
infliximab--PA452639	VARIOUS			Infliximab was approved by the U.S. Food and Drug Administration (FDA) for the treatment of psoriasis, Crohn's disease, ankylosing spondylitis, psoriatic arthritis, rheumatoid arthritis, and ulcerative colitis. Infliximab won its initial approval by the FDA for the treatment of Crohn's disease in August 1998
interferon alfa-2a, recombinant--PA164779048	VARIOUS			Alpha-interferons, including Interferon alfa-2a, cause or aggravate fatal or life-threatening neuropsychiatric, autoimmune, ischemic, and infectious disorders. Patients should be monitored closely with periodic clinical and laboratory evaluations. Patients with persistently severe or worsening signs or symptoms of these conditions should be withdrawn from therapy. In many, but not all cases, thes…
interferon alfa-2b, recombinant--PA164783990	VARIOUS			Alpha-interferons, including Interferon alfa-2a, cause or aggravate fatal or life-threatening neuropsychiatric, autoimmune, ischemic, and infectious disorders. Patients should be monitored closely with periodic clinical and laboratory evaluations. Patients with persistently severe or worsening signs or symptoms of these conditions should be withdrawn from therapy. In many, but not all cases, thes…
interferon beta-1a--PA450037	VARIOUS			Alpha-interferons, including Interferon alfa-2a, cause or aggravate fatal or life-threatening neuropsychiatric, autoimmune, ischemic, and infectious disorders. Patients should be monitored closely with periodic clinical and laboratory evaluations. Patients with persistently severe or worsening signs or symptoms of these conditions should be withdrawn from therapy. In many, but not all cases, thes…
interferon beta-1b--PA450039	VARIOUS			Alpha-interferons, including Interferon alfa-2a, cause or aggravate fatal or life-threatening neuropsychiatric, autoimmune, ischemic, and infectious disorders. Patients should be monitored closely with periodic clinical and laboratory evaluations. Patients with persistently severe or worsening signs or symptoms of these conditions should be withdrawn from therapy. In many, but not all cases, thes…
irbesartan--PA450084	CARDIOVASCULAR SYSTEM	AGENTS ACTING ON THE RENIN-ANGIOTENSIN SYSTEM	DB01029	Irbesartan is an angiotensin receptor blocker (ARB) used mainly for the treatment of hypertension. It competes with angiotensin II for binding at the AT1 receptor subtype.
irinotecan--PA450085	ANTINEOPLASTIC AND IMMUNOMODULATING AGENTS	ANTINEOPLASTIC AGENTS	DB00762	Irinotecan is an antineoplastic enzyme inhibitor primarily used in the treatment of colorectal cancer. It is a derivative of camptothecin that inhibits the action of topoisomerase I.
leflunomide--PA450192	ANTINEOPLASTIC AND IMMUNOMODULATING AGENTS	ANTINEOPLASTIC AGENTS	DB00762	Irinotecan is an antineoplastic enzyme inhibitor primarily used in the treatment of colorectal cancer. It is a derivative of camptothecin that inhibits the action of topoisomerase I.
letrozole--PA450196	ANTINEOPLASTIC AND IMMUNOMODULATING AGENTS	ANTINEOPLASTIC AGENTS	DB00762	Irinotecan is an antineoplastic enzyme inhibitor primarily used in the treatment of colorectal cancer. It is a derivative of camptothecin that inhibits the action of topoisomerase I.
leucovorin--PA450198	VARIOUS			Folinic acid (INN) or leucovorin (USAN), generally administered as calcium or sodium folinate (or leucovorin calcium/sodium), is an adjuvant used in cancer chemotherapy involving the drug methotrexate.[1] It is also used in synergistic combination with the chemotherapy agent 5-fluorouracil.
lithium--PA450243	VARIOUS			Lithium and its compounds have several industrial applications, including heat-resistant glass and ceramics, high strength-to-weight alloys used in aircraft, lithium batteries and lithium-ion batteries. These uses consume more than half of lithium production.
lorazepam--PA450267	NERVOUS SYSTEM	PSYCHOLEPTICS	DB00186	A benzodiazepine used as an anti-anxiety agent with few side effects. It also has hypnotic, anticonvulsant, and considerable sedative properties and has been proposed as a preanesthetic agent.
losartan--PA450268	CARDIOVASCULAR SYSTEM	AGENTS ACTING ON THE RENIN-ANGIOTENSIN SYSTEM	DB00678	Losartan is an angiotensin-receptor blocker (ARB) that may be used alone or with other agents to treat hypertension.
lovastatin--PA450272	CARDIOVASCULAR SYSTEM	AGENTS ACTING ON THE RENIN-ANGIOTENSIN SYSTEM	DB00678	Losartan is an angiotensin-receptor blocker (ARB) that may be used alone or with other agents to treat hypertension.
medroxyprogesterone--PA450344	GENITO URINARY SYSTEM AND SEX HORMONES	SEX HORMONES AND MODULATORS OF THE GENITAL SYSTEM	DB00603	(6 alpha)-17-Hydroxy-6-methylpregn-4-ene-3,20-dione. A synthetic progestational hormone used in veterinary practice as an estrus regulator. [PubChem]
mephenytoin--PA450373	NERVOUS SYSTEM	ANTIEPILEPTICS	DB00532	Mephenytoin is a hydantoin-derivative anticonvulsant used to control various partial seizures. It is generally reserved for treatment of individuals refractory to less toxic agents.
mercaptopurine--PA450379	ANTINEOPLASTIC AND IMMUNOMODULATING AGENTS	ANTINEOPLASTIC AGENTS	DB01033	An antimetabolite antineoplastic agent with immunosuppressant properties. It interferes with nucleic acid synthesis by inhibiting purine metabolism and is used, usually in combination with other drugs, in the treatment of or in remission maintenance programs for leukemia. [PubChem]
metformin--PA450395	ALIMENTARY TRACT AND METABOLISM	ANTINEOPLASTIC AGENTS	DB01033	An antimetabolite antineoplastic agent with immunosuppressant properties. It interferes with nucleic acid synthesis by inhibiting purine metabolism and is used, usually in combination with other drugs, in the treatment of or in remission maintenance programs for leukemia. [PubChem]
methadone--PA450401	NERVOUS SYSTEM	ANALGESICS	DB00333	A synthetic opioid that is used as the hydrochloride. It is an opioid analgesic that is primarily a mu-opioid agonist.
methamphetamine--PA450403	VARIOUS			In low doses, methamphetamine can cause an elevated mood and increase alertness, concentration, and energy in fatigued individuals. At higher doses, it can induce psychosis, rhabdomyolysis and cerebral hemorrhage. Methamphetamine is known to have a high potential for abuse and addiction. Recreational use of methamphetamine may result in psychosis or lead to post-withdrawal syndrome, a withdrawal …
methotrexate--PA450428	ANTINEOPLASTIC AND IMMUNOMODULATING AGENTS	ANTINEOPLASTIC AGENTS	DB00563	An antineoplastic antimetabolite with immunosuppressant properties.
metoprolol--PA450480	CARDIOVASCULAR SYSTEM	BETA BLOCKING AGENTS	DB00264	Metoprolol is a cardioselective beta1-adrenergic blocking agent used for acute myocardial infarction (MI), heart failure, angina pectoris and mild to moderate hypertension.
milnacipran--PA164752812	VARIOUS			Milnacipran (Ixel, Savella, Dalcipran, Toledomin) is a serotonin
mirtazapine--PA450522	NERVOUS SYSTEM	PSYCHOANALEPTICS	DB00370	Mirtazapine is an antidepressant introduced by Organon International in 1996 used for the treatment of moderate to severe depression.
mitoxantrone--PA450526	ANTINEOPLASTIC AND IMMUNOMODULATING AGENTS	ANTINEOPLASTIC AGENTS	DB01204	An anthracenedione-derived antineoplastic agent. [PubChem]
montelukast--PA450546	RESPIRATORY SYSTEM	DRUGS FOR OBSTRUCTIVE AIRWAY DISEASES	DB00471	Montelukast is a leukotriene receptor antagonist (LTRA) used for the maintenance treatment of asthma and to relieve symptoms of seasonal allergies. It is usually administered orally. Montelukast blocks the action of leukotriene D4 on the cysteinyl leukotriene receptor CysLT1 in the lungs and bronchial tubes by binding to it.
morphine--PA450550	RESPIRATORY SYSTEM	DRUGS FOR OBSTRUCTIVE AIRWAY DISEASES	DB00471	Montelukast is a leukotriene receptor antagonist (LTRA) used for the maintenance treatment of asthma and to relieve symptoms of seasonal allergies. It is usually administered orally. Montelukast blocks the action of leukotriene D4 on the cysteinyl leukotriene receptor CysLT1 in the lungs and bronchial tubes by binding to it.
muraglitazar--PA162356187	VARIOUS			Data on muraglitazar is relatively less due to the recent introduction of this agent. One double-blind randomized clinical trial[2] comparing muraglitazar and pioglitazone found that the effects of the former were favourable in terms of HDL-C increase, decrease in total cholesterol, apolipoprotein B, triglycerides and a greater reduction in HbA1c (P<0.0001 for all comparisons).
mycophenolate mofetil--PA450566	VARIOUS		DB00688	Mycophenolate mofetil is the 2-morpholinoethyl ester of mycophenolic acid (MPA), an immunosuppressive agent, inosine monophosphate dehydrogenase (IMPDH) inhibitor.
naloxone--PA450586	VARIOUS	ALL OTHER THERAPEUTIC PRODUCTS	DB01183	A specific opiate antagonist that has no agonist activity. It is a competitive antagonist at mu, delta, and kappa opioid receptors. [PubChem]
naltrexone--PA450588	VARIOUS	ALL OTHER THERAPEUTIC PRODUCTS	DB01183	A specific opiate antagonist that has no agonist activity. It is a competitive antagonist at mu, delta, and kappa opioid receptors. [PubChem]
nedocromil--PA450601	RESPIRATORY SYSTEM	NASAL PREPARATIONS	DB00716	A pyranoquinolone derivative that inhibits activation of inflammatory cells which are associated with asthma, including eosinophils, neutrophils, macrophages, mast cells, monocytes, and platelets. [PubChem]
nefazodone--PA450603	NERVOUS SYSTEM	PSYCHOANALEPTICS	DB01149	Nefazodone hydrochloride (trade name Serzone) is an antidepressant drug marketed by Bristol-Myers Squibb. Its sale was discontinued in 2003 in some countries, due to the small possibility of hepatic (liver) injury, which could lead to the need for a liver transplant, or even death.
nelfinavir--PA450606	ANTIINFECTIVES FOR SYSTEMIC USE	ANTIVIRALS FOR SYSTEMIC USE	DB00220	A potent HIV-1 protease inhibitor. It is used in combination with other antiviral drugs in the treatment of HIV in both adults and children.
nemonapride--PA151186253	VARIOUS			Nemonapride (Emilace) is an atypical antipsychotic approved in Japan for the treatment of schizophrenia. It was launched by Yamanouchi in 1991.
nevirapine--PA450616	ANTIINFECTIVES FOR SYSTEMIC USE	ANTIVIRALS FOR SYSTEMIC USE	DB00238	A potent, non-nucleoside reverse transcriptase inhibitor (NNRTI) used in combination with nucleoside analogues for treatment of Human Immunodeficiency Virus Type 1 (HIV-1) infection and AIDS. [PubChem]
nicotine--PA450626	NERVOUS SYSTEM	OTHER NERVOUS SYSTEM DRUGS	DB00184	Nicotine is highly toxic alkaloid. It is the prototypical agonist at nicotinic cholinergic receptors where it dramatically stimulates neurons and ultimately blocks synaptic transmission. Nicotine is also important medically because of its presence in tobacco smoke. [PubChem]
nitrous oxide--PA450645	VARIOUS			Nitrous oxide, commonly known as laughing gas, nitrous, nitro, or NOS[1] is a chemical compound
nortriptyline--PA450657	NERVOUS SYSTEM	PSYCHOANALEPTICS	DB00540	Nortriptyline hydrochloride, the N-demethylated active metabolite of amitriptyline, is a dibenzocycloheptene-derivative tricyclic antidepressant (TCA). TCAs are structurally similar to phenothiazines. They contain a tricyclic ring system with an alkyl amine substituent on the central ring.
olanzapine--PA450688	NERVOUS SYSTEM	PSYCHOLEPTICS	DB00334	Olanzapine is an atypical antipsychotic, approved by the FDA in 1996. Olanzapine is manufactured and marketed by the pharmaceutical company Eli Lilly and Company, whose patent for olanzapine proper ends in 2011.
omeprazole--PA450704	ALIMENTARY TRACT AND METABOLISM	DRUGS FOR ACID RELATED DISORDERS	DB00338	A highly effective inhibitor of gastric acid secretion used in the therapy of stomach ulcers and Zollinger-Ellison syndrome. Omeprazole belongs to a class of antisecretory compounds, the substituted benzimidazoles
Other antidepressants--PA164713016	NERVOUS SYSTEM
oxaliplatin--PA131285527	ANTINEOPLASTIC AND IMMUNOMODULATING AGENTS	ANTINEOPLASTIC AGENTS	DB00526	Oxaliplatin is a platinum-based chemotherapy drug in the same family as cisplatin and carboplatin. It is typically administered in combination with fluorouracil and leucovorin in a combination known as Folfox for the treatment of colorectal cancer. Compared to cisplatin the two amine groups are replaced by cyclohexyldiamine for improved antitumour activity.
paclitaxel--PA450761	ANTINEOPLASTIC AND IMMUNOMODULATING AGENTS	ANTINEOPLASTIC AGENTS	DB01229	A cyclodecane isolated from the bark of the Pacific yew tree, TAXUS brevifolia. It stabilizes microtubules in their polymerized form leading to cell death. [PubChem] ABI-007 (Abraxane) is the latest attempt to improve upon paclitaxel, one of the leading chemotherapy treatments.
pamidronate--PA450767	VARIOUS		DB00282	Pamidronic acid (INN) or pamidronate disodium (USAN), marketed as pamidronate disodium pentahydrate under the brand name Aredia, is a bisphosphonate. [Wikipedia]
pantoprazole--PA450774	ALIMENTARY TRACT AND METABOLISM	DRUGS FOR ACID RELATED DISORDERS	DB00213	Pantoprazole is a proton pump inhibitor drug used for short-term treatment of erosion and ulceration of the esophagus caused by gastroesophageal reflux disease.
paroxetine--PA450801	NERVOUS SYSTEM	PSYCHOANALEPTICS	DB00726	Tricyclic antidepressant similar to imipramine, but with more antihistaminic and sedative properties. [PubChem]
peginterferon alfa-2a--PA164749390	VARIOUS			Pegylated interferon alfa-2a (pegylated with a branched 40 kDa PEG chain; commercial name Pegasys) is an antiviral drug discovered at the pharmaceutical company F. Hoffmann-La Roche; it has a dual mode of action - both antiviral and on the immune system. The addition of polyethylene glycol to the interferon, through a process known as pegylation, enhances the half-life of the interferon when comp…
peginterferon alfa-2b--PA164784024	VARIOUS			Pegylated interferon alfa-2a (pegylated with a branched 40 kDa PEG chain; commercial name Pegasys) is an antiviral drug discovered at the pharmaceutical company F. Hoffmann-La Roche; it has a dual mode of action - both antiviral and on the immune system. The addition of polyethylene glycol to the interferon, through a process known as pegylation, enhances the half-life of the interferon when comp…
perindopril--PA450877	CARDIOVASCULAR SYSTEM	AGENTS ACTING ON THE RENIN-ANGIOTENSIN SYSTEM	DB00790	Perindopril is a nonsulfhydryl prodrug that belongs to the angiotensin-converting enzyme (ACE) inhibitor class of medications. It is rapidly metabolized in the liver to perindoprilat, its active metabolite, following oral administration.
perphenazine--PA450882	NERVOUS SYSTEM	PSYCHOLEPTICS	DB00850	An antipsychotic phenothiazine derivative with actions and uses similar to those of chlorpromazine. [PubChem]
phenprocoumon--PA450921	BLOOD AND BLOOD FORMING ORGANS	ANTITHROMBOTIC AGENTS	DB00946	Coumarin derivative that acts as a long acting oral anticoagulant. [PubChem]
phenytoin--PA450947	NERVOUS SYSTEM	ANTIEPILEPTICS	DB00252	An anticonvulsant that is used in a wide variety of seizures. It is also an anti-arrhythmic and a muscle relaxant. The mechanism of therapeutic action is not clear, although several cellular actions have been described including effects on ion channels, active transport, and general membrane stabilization.
Platinum compounds--PA164713176	VARIOUS
platinum--PA150595617	VARIOUS
pramipexole--PA164742949	NERVOUS SYSTEM	ANTI-PARKINSON DRUGS	DB00413	Pramipexole is a medication indicated for treating Parkinson¡¯s disease and restless legs syndrome (RLS). It is also sometimes used off-label as a treatment for cluster headache or to counteract the problems with low libido experienced by some users of SSRI antidepressant drugs.
pravastatin--PA451089	CARDIOVASCULAR SYSTEM	LIPID MODIFYING AGENTS	DB00175	Pravastatin is a cholesterol-lowering agent that belongs to a class of medications known as statins. It was derived from microbial transformation of mevastatin, the first statin discovered.
primaquine--PA451103	ANTIPARASITIC PRODUCTS, INSECTICIDES AND REPELLENTS	ANTIPROTOZOALS	DB01087	An aminoquinoline that is given by mouth to produce a radical cure and prevent relapse of vivax and ovale malarias following treatment with a blood schizontocide
propofol--PA451141	NERVOUS SYSTEM	ANESTHETICS	DB00818	Propofol is an intravenous anaesthetic agent used for induction and maintenance of general anaesthesia. IV administration of propfol is used to induce unconsciousness after which anaesthesia may be maintained using a combination of medications. Recovery from propofol-induced anaesthesia is generally rapid and associated with less frequent side effects
purine analogues--PA452634	VARIOUS			Purine analogues are antimetabolites that mimic the structure of metabolic purines. Including Mercaptopurine, Thioguanine, Fludarabine
pyrimethamine--PA451193	ANTIPARASITIC PRODUCTS, INSECTICIDES AND REPELLENTS	ANTIPROTOZOALS	DB00205	One of the folic acid antagonists that is used as an antimalarial or with a sulfonamide to treat toxoplasmosis. [PubChem]
quetiapine--PA451201	NERVOUS SYSTEM	PSYCHOLEPTICS	DB01224	Quetiapine is indicated for the treatment of schizophrenia as well as for the treatment of acute manic episodes associated with bipolar I disorder.
raloxifene--PA451221	GENITO URINARY SYSTEM AND SEX HORMONES	SEX HORMONES AND MODULATORS OF THE GENITAL SYSTEM	DB00481	A second generation selective estrogen receptor modulator (SERM) used to prevent osteoporosis in postmenopausal women.
repaglinide--PA451234	GENITO URINARY SYSTEM AND SEX HORMONES	DRUGS USED IN DIABETES	DB00912	Repaglinide is an oral antihyperglycemic agent used for the treatment of non-insulin-dependent diabetes mellitus (NIDDM). It belongs to the meglitinide class of short-acting insulin secretagogues, which act by binding to ¦Â cells of the pancreas to stimulate insulin release.
ribavirin--PA451241	ANTIINFECTIVES FOR SYSTEMIC USE	ANTIVIRALS FOR SYSTEMIC USE	DB00811	A nucleoside antimetabolite antiviral agent that blocks nucleic acid synthesis and is used against both RNA and DNA viruses. [PubChem]
risedronate--PA451255	MUSCULO-SKELETAL SYSTEM	DRUGS FOR TREATMENT OF BONE DISEASES	DB00884	Risedronate is a bisphosphonate used to strengthen bone, treat or prevent osteoporosis
risperidone--PA451257	NERVOUS SYSTEM	PSYCHOLEPTICS	DB00734	Risperidone, a benzisoxazole derivative, is an atypical antipsychotic drug with high affinity for 5-hydrotryptamine (5-HT) and dopamine D2 receptors.
ritonavir--PA451260	ANTIINFECTIVES FOR SYSTEMIC USE	ANTIVIRALS FOR SYSTEMIC USE	DB00503	An HIV protease inhibitor that works by interfering with the reproductive cycle of HIV. [PubChem]
rituximab--PA451261	VARIOUS			Rituximab (trade names Rituxan, MabThera and Zytux) is a chimeric monoclonal antibody against the protein CD20, which is primarily found on the surface of immune system B cells. Rituximab destroys B cells and is therefore used to treat diseases which are characterized by excessive numbers of B cells, overactive B cells, or dysfunctional B cells. This includes many lymphomas, leukemias, transplant…
rofecoxib--PA451268	VARIOUS			Rituximab (trade names Rituxan, MabThera and Zytux) is a chimeric monoclonal antibody against the protein CD20, which is primarily found on the surface of immune system B cells. Rituximab destroys B cells and is therefore used to treat diseases which are characterized by excessive numbers of B cells, overactive B cells, or dysfunctional B cells. This includes many lymphomas, leukemias, transplant…
rosiglitazone--PA451283	ALIMENTARY TRACT AND METABOLISM	DRUGS USED IN DIABETES	DB00412	Rosiglitazone is an anti-diabetic drug in the thiazolidinedione class of drugs. It is marketed by the pharmaceutical company GlaxoSmithKline as a stand-alone drug (Avandia) and in combination with metformin (Avandamet) or with glimepiride (Avandaryl).
rosuvastatin--PA134308647	CARDIOVASCULAR SYSTEM	LIPID MODIFYING AGENTS	DB01098	Rosuvastatin is an antilipemic agent that competitively inhibits hydroxymethylglutaryl-coenzyme A (HMG-CoA) reductase. HMG-CoA reducuase catalyzes the conversion of HMG-CoA to mevalonic acid, the rate-limiting step in cholesterol biosynthesis.
salbutamol--PA448068	VARIOUS		DB01001	Salbutamol is a short-acting, selective beta2-adrenergic receptor agonist used in the treatment of asthma and COPD. It is 29 times more selective for beta2 receptors than beta1 receptors giving it higher specificity for pulmonary beta receptors versus beta1-adrenergic receptors located in the heart.
selective beta-2-adrenoreceptor agonists--PA134687887	VARIOUS			Selective beta-2-adrenoreceptor agonists are a class of drugs that act on the beta2-adrenergic receptor, thereby causing smooth muscle relaxation, resulting in dilation of bronchial passages, vasodilation in muscle and liver, relaxation of uterine muscle, and release of insulin.They are primarily used to treat asthma and other pulmonary disorders.
Selective serotonin reuptake inhibitors--PA164713257	VARIOUS			Selective beta-2-adrenoreceptor agonists are a class of drugs that act on the beta2-adrenergic receptor, thereby causing smooth muscle relaxation, resulting in dilation of bronchial passages, vasodilation in muscle and liver, relaxation of uterine muscle, and release of insulin.They are primarily used to treat asthma and other pulmonary disorders.
sildenafil--PA451346	GENITO URINARY SYSTEM AND SEX HORMONES	UROLOGICALS	DB00203	Sildenfail is a vasoactive agent used to treat erectile dysfunction and reduce symptoms in patients with pulmonary arterial hypertension (PAH). Sildenafil elevates levels of the second messenger, cGMP, by inhibiting its breakdown via phosphodiesterase type 5 (PDE5).
simvastatin--PA451363	CARDIOVASCULAR SYSTEM	LIPID MODIFYING AGENTS	Simvastatin	Simvastatin is a lipid-lowering agent that is derived synthetically from the fermentation of Aspergillus terreus. It is a potent competitive inhibitor of 3-hydroxy-3-methylglutaryl coenzyme A reductase (hydroxymethylglutaryl COA reductases), which is the rate-limiting enzyme in cholesterol biosynthesis.
sirolimus--PA451365	ANTINEOPLASTIC AND IMMUNOMODULATING AGENTS	IMMUNOSUPPRESSIVE AGENTS	DB00877	A macrolide compound obtained from Streptomyces hygroscopicus that acts by selectively blocking the transcriptional activation of cytokines thereby inhibiting cytokine production.
spironolactone--PA451483	ANTINEOPLASTIC AND IMMUNOMODULATING AGENTS	DIURETICS	DB00421	A potassium sparing diuretic that acts by antagonism of aldosterone in the distal renal tubules. It is used mainly in the treatment of refractory edema in patients with congestive heart failure, nephrotic syndrome, or hepatic cirrhosis.
sulfadoxine--PA451540	VARIOUS			Sulfadoxine (also spelled sulphadoxine) is an ultra-long-lasting sulfonamide often used in combination with pyrimethamine to treat or prevent malaria.[1] It is also used, usually in combination with other drugs, to treat or prevent various infections in livestock.[2]
sulfonamides, urea derivatives--PA10390	VARIOUS			Sulfadoxine (also spelled sulphadoxine) is an ultra-long-lasting sulfonamide often used in combination with pyrimethamine to treat or prevent malaria.[1] It is also used, usually in combination with other drugs, to treat or prevent various infections in livestock.[2]
sumatriptan--PA451566	NERVOUS SYSTEM	ANALGESICS	DB00669	A serotonin agonist that acts selectively at 5HT1 receptors. It is used in the treatment of migraine disorders. A transdermal patch version of sumatriptan is currently in phase I trials in the U.S. under the code name NP101 (NuPathe).
tacrolimus--PA451578	DERMATOLOGICALS	OTHER DERMATOLOGICAL PREPARATIONS	DB00864	Tacrolimus (also FK-506 or Fujimycin) is an immunosuppressive drug whose main use is after organ transplant to reduce the activity of the patient¡¯s immune system and so the risk of organ rejection. It is also used in a topical preparation in the treatment of severe atopic dermatitis, severe refractory uveitis after bone marrow transplants, and the skin condition vitiligo.
tamoxifen--PA451581	ANTINEOPLASTIC AND IMMUNOMODULATING AGENTS	ENDOCRINE THERAPY	DB00675	One of the selective estrogen receptor modulators (SERM) with tissue-specific activities for the treatment and prevention of estrogen receptor positive breast cancer.
taxanes--PA150481189	VARIOUS			Taxanes are diterpenes produced by the plants of the genus Taxus (yews), and are widely used as chemotherapy agents.[1] Taxane agents include paclitaxel (Taxol) and docetaxel (Taxotere).Taxanes present difficulties in formulation as medicines because they are poorly soluble in water.
tegafur--PA452620	VARIOUS			Taxanes are diterpenes produced by the plants of the genus Taxus (yews), and are widely used as chemotherapy agents.[1] Taxane agents include paclitaxel (Taxol) and docetaxel (Taxotere).Taxanes present difficulties in formulation as medicines because they are poorly soluble in water.
tenofovir--PA10204	ANTIINFECTIVES FOR SYSTEMIC USE	ANTIVIRALS FOR SYSTEMIC USE	DB00300	Tenofovir disoproxil fumarate (a prodrug of tenofovir), marketed by Gilead Sciences under the trade name Viread
thalidomide--PA451644	ANTINEOPLASTIC AND IMMUNOMODULATING AGENTS	IMMUNOSUPPRESSIVE AGENTS	DB01041	A piperidinyl isoindole originally introduced as a non-barbiturate hypnotic, but withdrawn from the market due to teratogenic effects. It has been reintroduced and used for a number of immunological and inflammatory disorders.
thalidomide--PA451644	ANTINEOPLASTIC AND IMMUNOMODULATING AGENTS	IMMUNOSUPPRESSIVE AGENTS	DB01041	A piperidinyl isoindole originally introduced as a non-barbiturate hypnotic, but withdrawn from the market due to teratogenic effects. It has been reintroduced and used for a number of immunological and inflammatory disorders. Thalidomide displays immunosuppresive and anti-angiogenic activity. It inhibits release of tumor necrosis factor-alpha from monocytes, and modulates other cytokine action.
thioguanine--PA451663	ANTINEOPLASTIC AND IMMUNOMODULATING AGENTS	ANTINEOPLASTIC AGENTS	DB00352	An antineoplastic compound which also has antimetabolite action. The drug is used in the therapy of acute leukemia.
tiludronate--PA451688	MUSCULO-SKELETAL SYSTEM	DRUGS FOR TREATMENT OF BONE DISEASES	DB01133	Tiludronate is a bisphosphonate characterized by a (4-chlorophenylthio) group on the carbon atom of the basic P-C-P structure common to all bisphosphonates.
topoisomerase I inhibitors--PA150481186	VARIOUS			Topoisomerase inhibitors are agents designed to interfere with the action of topoisomerase enzymes[1] (topoisomerase I and II), which are enzymes that control the changes in DNA structure[2] by catalyzing the breaking and rejoining of the phosphodiester backbone of DNA strands during the normal cell cycle.
trastuzumab--PA451743	VARIOUS			Topoisomerase inhibitors are agents designed to interfere with the action of topoisomerase enzymes[1] (topoisomerase I and II), which are enzymes that control the changes in DNA structure[2] by catalyzing the breaking and rejoining of the phosphodiester backbone of DNA strands during the normal cell cycle.
triamcinolone--PA451749	ALIMENTARY TRACT AND METABOLISM	STOMATOLOGICAL PREPARATIONS	DB00620	A glucocorticoid given, as the free alcohol or in esterified form, orally, intramuscularly, by local injection, by inhalation, or applied topically in the management of various disorders in which corticosteroids are indicated
troglitazone--PA451799	ALIMENTARY TRACT AND METABOLISM	DRUGS USED IN DIABETES	DB00197	Troglitazone was withdrawn in 2000 due to risk of hepatotoxicity. It was superseded by pioglitazone and rosiglitazone.
Tumor necrosis factor alpha (TNF-alpha) inhibitors--PA164713	VARIOUS			A TNF inhibitor is a pharmaceutical drug that suppresses response to tumor necrosis factor (TNF), which is part of the inflammatory response. TNF is involved in clinical problems associated with autoimmune disorders such as rheumatoid arthritis, ankylosing spondylitis, Crohn's disease, psoriasis, hidradenitis suppurativa and refractory asthma, so a TNF inhibitor may be used in their treatment. Th…
valproic acid--PA451846	NERVOUS SYSTEM	ANTIEPILEPTICS	DB00313	A fatty acid with anticonvulsant properties used in the treatment of epilepsy. The mechanisms of its therapeutic actions are not well understood. It may act by increasing gamma-aminobutyric acid levels in the brain or by altering the properties of voltage dependent sodium channels. Typically supplied in the sodium salt form (76584-70-8). Valproic Acid is also a histone deacetylase inhibitor and i…
valproic acid--PA451846	NERVOUS SYSTEM	ANTIEPILEPTICS	DB00313	A fatty acid with anticonvulsa
venlafaxine--PA451866	NERVOUS SYSTEM	PSYCHOANALEPTICS	DB00285	Venlafaxine (Effexor) is an antidepressant of the serotonin-norepinephrine reuptake inhibitor (SNRI) class first introduced by Wyeth in 1993. It is prescribed for the treatment of clinical depression and anxiety disorders. Due to the pronounced side effects and suspicions that venlafaxine may significantly increase the risk of suicide it is not recommended as a first line treatment of depression.…
verapamil--PA451868	CARDIOVASCULAR SYSTEM	CALCIUM CHANNEL BLOCKERS	DB00661	A calcium channel blocker that is a class IV anti-arrhythmia agent
vincristine--PA451879	ANTINEOPLASTIC AND IMMUNOMODULATING AGENTS	ANTINEOPLASTIC AGENTS	DB00541	Vincristine is an antitumor vinca alkaloid isolated from Vinca Rosea. It is marketed under several brand names, many of which have different formulations such as Marqibo and Vincasar. Vincristine is indicated for the treatment of acute leukaemia, malignant lymphoma, Hodgkinâ€™s disease, acute erythraemia, and acute panmyelosis.
vincristine--PA451879	ANTINEOPLASTIC AND IMMUNOMODULATING AGENTS	ANTITHROMBOTIC AGENTS	DB00541	Vincristine is an antitumor vinca alkaloid isolated from Vinca Rosea. It is marketed under several brand names, many of which have different formulations such as Marqibo and Vincasar. Vincristine is indicated for the treatment of acute leukaemia, malignant lymphoma, Hodgkinâ€™s disease, acute erythraemia, and acute panmyelosis.
warfarin--PA451906	BLOOD AND BLOOD FORMING ORGANS	ANTITHROMBOTIC AGENTS	DB00682	Warfarin is an anticoagulant drug normally used to prevent blood clot formation as well as migration. Although originally marketed as a pesticide (d-Con, Rodex, among others), Warfarin has since become the most frequently prescribed oral coagulant in North America. Warfarin has several properties that should be noted when used medicinally, including its ability to cross the placental barrier duri…
warfarin--PA451906	BLOOD AND BLOOD FORMING ORGANS	ANTITHROMBOTIC AGENTSANTITHROMBOTIC AGENTS	DB00682	Warfarin is an anticoagulant drug normally used to prevent blood clot formation as well as migration. Although originally marketed as a pesticide (d-Con, Rodex, among others), Warfarin has since become the most frequently prescribed oral coagulant in North America. Warfarin has several properties that should be noted when used medicinally, including its ability to cross the placental barrier duri…
ziprasidone--PA451974	BLOOD AND BLOOD FORMING ORGANS	PSYCHOLEPTICS	DB00246	Ziprasidone (marketed as Geodon, Zeldox) was the fifth atypical antipsychotic to gain FDA approval (February 2001). Ziprasidone is Food and Drug Administration (FDA) approved for the treatment of schizophrenia, and the intramuscular injection form of ziprasidone is approved for acute agitation in schizophrenic patients. Ziprasidone has also received approval for acute treatment of mania associate…
zoledronate--PA10235	BLOOD AND BLOOD FORMING ORGANS	DRUGS FOR TREATMENT OF BONE DISEASES	DB00399	Zoledronate (zoledronic acid, marketed by Novartis under the trade names Zometa and Reclast) is a bisphosphonate. Zometa is used to prevent skeletal fractures in patients with cancers such as multiple myeloma and prostate cancer. It can also be used to treat hypercalcemia of malignancy and can be helpful for treating pain from bone metastases.An annual dose of Zoledronate may also prevent recurri…
