# Supplementary material for: Virtual Pharmacist: A Platform for Pharmacogenomics
Source: PLoS One. 2015 Oct 23;10(10):e0141105. doi: 10.1371/journal.pone.0141105 (PMC4619711; doi:10.1371/journal.pone.0141105)
Supplement: S2 Table — (XLS) [file pone.0141105.s004.xls]

## Sheet: S2_Table
RSID	REF	ALT	AF_ALL	AF_EAS	AF_AMR	AF_AFR	AF_EUR	AF_SAS
rs10042486	C	T	0.645567	0.8234	0.5476	0.7572	0.4612	0.5706
rs10192566	C	G	0.452276	0.1944	0.3573	0.7806	0.4911	0.3016
rs1042522	G	C	0.542931	0.5863	0.683	0.3313	0.7147	0.5082
rs1042714	G	C	0.795727	0.9266	0.7579	0.8638	0.5905	0.8067
rs1045642	A	G	0.604832	0.6022	0.572	0.8502	0.4821	0.4254
rs10494366	G	T	0.415735	0.3393	0.562	0.3154	0.6392	0.2965
rs1050828	C	T	0.0376159	0.0101	0.1021	0	0	0
rs10509681	T	C	0.0457268	0.001	0.0994	0.0083	0.1183	0.0297
rs1051266	T	C	0.488618	0.4742	0.5821	0.3268	0.5487	0.5941
rs1051740	T	C	0.313299	0.4821	0.3199	0.1407	0.3042	0.3773
rs1056836	C	G	0.614816	0.9087	0.7233	0.1831	0.6024	0.8313
rs1057910	A	C	0.0485224	0.0337	0.0375	0.0023	0.0726	0.1094
rs1079598	A	G	0.227835	0.4137	0.2651	0.084	0.1481	0.2863
rs10811661	T	C	0.176318	0.4355	0.1239	0.0454	0.168	0.1319
rs10836235	C	T	0.125399	0.3036	0.1052	0.0923	0.0944	0.0327
rs10871454	C	T	0.356629	0.8869	0.4121	0.056	0.3877	0.1452
rs10879346	C	T	0.467851	0.4663	0.4524	0.3396	0.5716	0.547
rs10918594	C	G	0.495607	0.5327	0.3991	0.4766	0.34	0.7117
rs11042725	C	A	0.339856	0.2758	0.4524	0.2655	0.4732	0.2894
rs11045585	A	G	0.155152	0.1796	0.1427	0.2239	0.1461	0.0552
rs11045819	C	A	0.0648962	0.003	0.0994	0.0598	0.1441	0.0297
rs11045879	T	C	0.219249	0.4534	0.1729	0.1891	0.1899	0.0818
rs1105879	A	C	0.324681	0.2242	0.3012	0.3018	0.333	0.4673
rs111312946	G	A	0.00798722	0	0.0159	0.0015	0.0149	0.0123
rs11188072	C	T	0.15595	0.0149	0.1196	0.2458	0.2237	0.136
rs11209716	T	C	0.326877	0.2986	0.3862	0.348	0.3827	0.228
rs1127354	C	A	0.0894569	0.1687	0.0418	0.0446	0.0706	0.1217
rs1128503	A	G	0.583866	0.373	0.5965	0.8638	0.5845	0.4131
rs1142345	T	C	0.0391374	0.0218	0.0576	0.0666	0.0288	0.0174
rs11545078	G	A	0.0854633	0.0873	0.0403	0.056	0.0924	0.1483
rs11572080	C	T	0.0457268	0.001	0.0994	0.0083	0.1183	0.0297
rs11572103	T	A	0.0547125	0	0.0115	0.1891	0.004	0.0123
rs116156857	G	A	0.0123802	0	0.0014	0.0461	0	0
rs11739136	C	T	0.0946486	0.1369	0.1412	0.053	0.0964	0.0726
rs119774	C	T	0.0391374	0.0079	0.0259	0.0076	0.0755	0.0859
rs12050217	A	G	0.258586	0.4028	0.3718	0.1914	0.2147	0.1656
rs12201199	A	T	0.162939	0.0228	0.1196	0.4841	0.0487	0.0215
rs12255372	G	T	0.213858	0.0099	0.219	0.3018	0.2922	0.2209
rs12418	G	A	0.28734	0.1012	0.4107	0.2466	0.4662	0.2628
rs12714145	C	T	0.404752	0.38	0.3199	0.5061	0.4235	0.3344
rs12720441	G	C	0.000199681	0.001	0	0	0	0
rs12721627	G	C	0.000798722	0.004	0	0	0	0
rs12960	G	A	0.105831	0.131	0.1124	0.0098	0.166	0.1431
rs12979860	C	T	0.355831	0.0804	0.3991	0.6694	0.3091	0.2331
rs13058338	T	A	0.159944	0.0694	0.2478	0.0855	0.2644	0.184
rs13120400	T	C	0.105232	0	0.1556	0.0234	0.2972	0.091
rs13181	T	G	0.236621	0.0764	0.2147	0.1921	0.3638	0.3466
rs1360780	T	C	0.672724	0.754	0.7118	0.5787	0.6938	0.6667
rs1367117	G	A	0.169329	0.1151	0.2867	0.0779	0.2982	0.1329
rs1382368	C	T	0.450879	0.2212	0.2723	0.6384	0.4513	0.5603
rs1402467	C	G	0.417732	0.1081	0.1801	0.8752	0.2634	0.4458
rs1414334	C	G	0.808212	0.6787	0.3903	0.6461	0.6748	0.748
rs1487278	T	C	0.186901	0.2877	0.2363	0.0711	0.2266	0.1636
rs1544105	C	T	0.527157	0.6905	0.4813	0.6195	0.3966	0.4008
rs1544410	C	T	0.295927	0.0645	0.2565	0.2716	0.4036	0.4847
rs165599	G	A	0.490815	0.5317	0.5014	0.2526	0.6859	0.5624
rs16944	A	G	0.490615	0.5308	0.4496	0.4274	0.6501	0.3998
rs1695	A	G	0.352636	0.1786	0.4755	0.4803	0.331	0.2945
rs16969968	G	A	0.149561	0.0268	0.2089	0.0234	0.3658	0.182
rs17222723	T	A	0.0373403	0	0.0375	0.056	0.0696	0.0174
rs17238540	T	G	0.0355431	0	0.0245	0.1082	0.0169	0.001
rs17244841	A	T	0.0369409	0.006	0.0259	0.1074	0.0179	0.001
rs17602729	G	A	0.038139	0.001	0.0576	0.0045	0.1233	0.0204
rs17708472	G	A	0.0936502	0.003	0.1398	0.0333	0.2336	0.092
rs17731538	G	A	0.0960463	0.0784	0.1023	0.0303	0.2028	0.089
rs1799722	C	T	0.386981	0.4732	0.4164	0.2837	0.4185	0.3845
rs1799732	T	TG	0.758387	0.8631	0.8429	0.4297	0.9155	0.8732
rs1799793	C	T	0.194489	0.0496	0.1988	0.0734	0.3588	0.3354
rs1799853	C	T	0.0479233	0.001	0.0994	0.0083	0.1243	0.0348
rs1799931	G	A	0.0772764	0.1796	0.1124	0.0287	0.0229	0.0685
rs1799971	A	G	0.223442	0.3929	0.2003	0.0091	0.162	0.4182
rs1799978	T	C	0.11901	0.1776	0.0764	0.1732	0.0596	0.0767
rs1799983	T	G	0.823682	0.87	0.7853	0.9297	0.6561	0.8323
rs1800460	C	T	0.0127796	0	0.0403	0.003	0.0278	0.0041
rs1800462	C	G	0.00219649	0	0.0058	0.0008	0.006	0
rs1800497	G	A	0.325679	0.4058	0.3112	0.385	0.1879	0.3149
rs1800629	G	A	0.0902556	0.0585	0.0692	0.1195	0.1342	0.0532
rs1800909	A	G	0.231829	0.2192	0.2277	0.1672	0.2793	0.2863
rs1801131	T	G	0.249401	0.2192	0.1513	0.1513	0.3131	0.4172
rs1801133	G	A	0.245407	0.2956	0.4741	0.09	0.3648	0.1186
rs1801158	C	T	0.00958466	0	0.013	0.0023	0.0308	0.0051
rs1801159	T	C	0.184904	0.2659	0.2666	0.1536	0.1879	0.0828
rs1801252	A	G	0.177716	0.1409	0.2507	0.239	0.1272	0.1329
rs1801253	G	C	0.701677	0.7877	0.8055	0.5703	0.6849	0.7342
rs1801265	G	A	0.739816	0.9137	0.7752	0.5582	0.7853	0.7342
rs1801394	A	G	0.364217	0.2629	0.281	0.2458	0.5229	0.5245
rs1805087	A	G	0.218251	0.1052	0.1772	0.2844	0.173	0.3211
rs1871450	G	A	0.286941	0.1012	0.4107	0.2451	0.4662	0.2628
rs1883112	G	A	0.413938	0.6657	0.5159	0.1293	0.4225	0.4581
rs1883322	C	T	0.672724	0.7282	0.7824	0.3949	0.7575	0.8262
rs1934951	C	T	0.29972	0.38	0.1441	0.3608	0.1978	0.3497
rs1935349	C	T	0.266374	0.2599	0.2334	0.413	0.1431	0.2249
rs1954787	T	C	0.502196	0.8313	0.6326	0.1044	0.5258	0.5838
rs2016520	C	T	0.770966	0.7381	0.8242	0.6982	0.7942	0.8415
rs2032582	A	C,T	0.617013,0.048722	0.4683,0.1339	0.572,0.0591	0.9796,0.0008	0.5726,0.0179	0.3579,0.0501
rs2032583	A	G	0.145367	0.0694	0.1124	0.2035	0.1342	0.18
rs20417	C	G	0.197883	0.0427	0.2118	0.351	0.1511	0.1892
rs20455	A	G	0.539736	0.5238	0.3343	0.854	0.3628	0.4591
rs2069514	G	A	0.208866	0.2808	0.3617	0.3132	0.0199	0.0798
rs2070744	C	T	0.765575	0.879	0.7421	0.8616	0.5616	0.7454
rs2070959	A	G	0.277556	0.1964	0.2233	0.239	0.3101	0.4182
rs2072671	A	C	0.192692	0.122	0.3055	0.0673	0.3141	0.2301
rs2075252	T	C	0.777955	0.5208	0.7867	0.9168	0.7624	0.865
rs2076369	T	G	0.72524	0.7113	0.6326	0.9584	0.6133	0.6053
rs2108622	C	T	0.236821	0.2143	0.2378	0.0825	0.2903	0.4131
rs2115819	A	G	0.481629	0.7738	0.5605	0.2209	0.4533	0.5061
rs2227291	G	C	0.299338	0.1844	0.2557	0.165	0.2597	0.2421
rs2227631	A	G	0.588858	0.6071	0.6282	0.7534	0.4056	0.5082
rs2227956	G	A	0.877196	0.7728	0.9236	0.9856	0.8429	0.8405
rs2227983	G	A	0.292133	0.5238	0.33	0.0643	0.2763	0.3507
rs2228001	G	T	0.684704	0.6667	0.7176	0.7511	0.5954	0.682
rs2231142	G	T	0.119409	0.2907	0.1412	0.0129	0.0944	0.0971
rs2234922	A	G	0.215455	0.1181	0.1427	0.3533	0.164	0.2342
rs2235015	C	A	0.215655	0.0714	0.1513	0.3918	0.2068	0.181
rs2236225	G	A	0.341853	0.1984	0.5447	0.1581	0.4294	0.5041
rs2236624	T	C	0.780152	0.6181	0.7522	0.969	0.7306	0.7628
rs2238472	C	T	0.18131	0.125	0.2983	0.0673	0.3012	0.1871
rs2238476	G	A	0.0690895	0.0486	0.1902	0.0356	0.0398	0.0798
rs2267076	T	C	0.594449	0.5605	0.5821	0.6657	0.6392	0.4959
rs2267715	G	A	0.404553	0.4534	0.5303	0.118	0.6083	0.4427
rs2273697	G	A	0.186502	0.0962	0.1585	0.1891	0.2038	0.2781
rs2276307	A	G	0.211661	0.1796	0.2608	0.1157	0.2097	0.3415
rs2278294	C	T	0.441094	0.5685	0.3775	0.4304	0.3519	0.4611
rs2284017	T	C	0.422324	0.5288	0.4107	0.1974	0.5398	0.5041
rs2292954	A	G	0.10643	0.131	0.1124	0.0106	0.168	0.1431
rs2297480	T	G	0.369409	0.6895	0.3055	0.2821	0.2634	0.3119
rs2297595	T	C	0.0565096	0.0179	0.0634	0.031	0.1193	0.0613
rs2298383	C	T	0.400559	0.4702	0.5159	0.2186	0.5865	0.3016
rs2301159	G	A	0.270367	0.2768	0.2363	0.3555	0.2445	0.1994
rs2306283	A	G	0.622404	0.7619	0.4726	0.8177	0.4026	0.547
rs2359612	A	G	0.609625	0.1151	0.5749	0.8215	0.6123	0.8548
rs2368564	C	T	0.370407	0.2063	0.3012	0.7405	0.2594	0.2025
rs2372536	C	G	0.277756	0.2927	0.3084	0.062	0.3161	0.4928
rs246240	A	G	0.182708	0.37	0.2421	0.0749	0.17	0.1063
rs2494732	T	C	0.574081	0.7341	0.6095	0.4992	0.4384	0.6247
rs25487	T	C	0.739617	0.7649	0.6873	0.8896	0.6342	0.6564
rs2619538	A	T	0.408347	0.0268	0.4236	0.6536	0.5487	0.3149
rs2660845	G	A	0.613818	0.4593	0.5101	0.6634	0.7296	0.6605
rs2661319	T	C	0.374002	0.4911	0.5072	0.2005	0.4881	0.2761
rs2740574	C	T	0.769169	0.996	0.8948	0.2345	0.9722	0.9601
rs2781659	A	G	0.440495	0.3185	0.4467	0.7118	0.3211	0.318
rs2784917	A	G	0.672524	0.623	0.7666	0.5295	0.8032	0.7157
rs2814707	C	T	0.172524	0.0694	0.1513	0.2231	0.2356	0.1605
rs2819742	A	G	0.820288	0.9435	0.6585	0.9788	0.5954	0.8252
rs28371685	C	T	0.0071885	0	0.0014	0.0242	0.002	0.001
rs28371686	C	G	0.00459265	0	0.0014	0.0166	0	0
rs2842030	G	T	0.469848	0.5496	0.5793	0.4092	0.5487	0.3108
rs2844682	G	A	0.153355	0.119	0.2608	0.1536	0.1431	0.1227
rs2853539	A	G	0.61901	0.6935	0.4294	0.8132	0.4662	0.5716
rs2854116	C	T	0.451677	0.5298	0.5418	0.2292	0.6083	0.4468
rs2854117	T	C	0.499201	0.5258	0.621	0.2413	0.7028	0.5245
rs290487	C	T	0.253594	0.6171	0.1945	0.0507	0.2008	0.2495
rs316019	A	C	0.86262	0.8641	0.9078	0.8147	0.8897	0.8661
rs3212986	C	A	0.295128	0.2986	0.3545	0.2912	0.2505	0.3006
rs3213422	A	C	0.564097	0.7381	0.6441	0.5204	0.4901	0.4632
rs339097	A	G	0.0435304	0.0139	0.0115	0.1437	0	0.0061
rs35592	T	C	0.370407	0.4514	0.3184	0.5711	0.2634	0.1626
rs3734254	C	T	0.693291	0.7431	0.8012	0.4153	0.7962	0.8354
rs3740066	C	T	0.288139	0.247	0.3415	0.2163	0.3708	0.3047
rs3745274	G	T	0.315695	0.2153	0.3732	0.3744	0.2356	0.3814
rs3758149	G	A	0.231629	0.2192	0.2277	0.1672	0.2783	0.2863
rs3761422	T	C	0.606829	0.5625	0.5648	0.6589	0.6153	0.6033
rs37973	G	A	0.604034	0.5198	0.5648	0.8048	0.5596	0.4928
rs3800373	C	A	0.67472	0.7609	0.719	0.5598	0.7097	0.6738
rs3803300	T	C	0.671126	0.3254	0.7536	0.7534	0.8976	0.6247
rs3812718	C	T	0.493411	0.5962	0.4452	0.3396	0.5408	0.5808
rs3813928	G	A	0.134834	0.0893	0.0091	0.1193	0.2076	0.1111
rs3813929	C	T	0.134834	0.0893	0.0091	0.1193	0.2076	0.1111
rs3849942	T	C	0.817492	0.9067	0.853	0.7534	0.7674	0.8384
rs3892097	C	T	0.0930511	0.002	0.1297	0.0605	0.1859	0.1094
rs3909184	G	C	0.0958466	0.0794	0.0476	0.1649	0.0388	0.1125
rs3957357	A	G	0.693291	0.8611	0.7003	0.6838	0.5706	0.6544
rs4086116	C	T	0.163938	0.0883	0.1513	0.2088	0.1978	0.1554
rs4124874	T	G	0.588059	0.3562	0.5274	0.8986	0.4155	0.6278
rs4148943	C	T	0.335663	0.1121	0.4265	0.407	0.4722	0.2648
rs4148945	C	T	0.236222	0.1002	0.389	0.0658	0.4652	0.2628
rs4148947	T	C	0.287141	0.1091	0.4078	0.2413	0.4662	0.2628
rs4148950	G	A	0.287141	0.1012	0.4107	0.2458	0.4662	0.2628
rs4149015	G	A	0.0547125	0.131	0.0375	0.0068	0.0646	0.0429
rs4149056	T	C	0.0876597	0.123	0.134	0.0136	0.161	0.0429
rs4149081	G	A	0.21885	0.4534	0.1715	0.1884	0.1899	0.0818
rs4149117	T	G	0.702476	0.6974	0.8372	0.3563	0.8648	0.9131
rs4244285	G	A	0.221446	0.3125	0.1052	0.1702	0.1451	0.3579
rs4253778	G	C	0.274161	0.001	0.17	0.7451	0.1918	0.0777
rs429358	T	C	0.150559	0.0863	0.1037	0.2678	0.1551	0.0869
rs4343	G	A	0.643171	0.6796	0.6066	0.8048	0.4354	0.6268
rs437943	T	C	0.479233	0.3829	0.4438	0.8306	0.341	0.271
rs4444903	A	G	0.605232	0.6935	0.5807	0.7617	0.3907	0.5409
rs45511401	G	T	0.0153754	0	0.0202	0.0045	0.0457	0.0112
rs4646	A	C	0.664337	0.7034	0.5274	0.7156	0.7097	0.6053
rs4646316	C	T	0.218051	0.3224	0.1888	0.1868	0.2465	0.1442
rs4646487	C	T	0.184505	0.2123	0.1138	0.2027	0.1372	0.2301
rs4673	A	G	0.664337	0.9157	0.6931	0.4917	0.6581	0.6247
rs4673993	T	C	0.285543	0.2937	0.3069	0.0953	0.3131	0.4908
rs4680	G	A	0.369209	0.2798	0.3775	0.2806	0.5	0.4407
rs4693075	G	C	0.660144	0.871	0.5749	0.5507	0.6461	0.6656
rs4731426	G	C	0.456669	0.7312	0.4971	0.0635	0.5537	0.5767
rs4846051	G	A	0.902955	0.996	0.9683	0.6558	0.997	0.998
rs488050	T	C	0.535942	0.6151	0.6081	0.4713	0.4831	0.545
rs4888024	A	G	0.520767	0.8631	0.5821	0.3056	0.3887	0.5511
rs4933824	T	G	0.875599	0.9097	0.9452	0.6687	0.9553	0.9888
rs4961	G	T	0.208466	0.4524	0.1744	0.0492	0.2048	0.2004
rs4986938	C	T	0.259784	0.1319	0.2565	0.2542	0.3767	0.2812
rs4994	A	G	0.115016	0.131	0.1196	0.0946	0.0815	0.1575
rs5065	A	G	0.179113	0.0129	0.1138	0.4183	0.1233	0.1309
rs5128	G	C	0.765775	0.6627	0.7709	0.8351	0.8757	0.6616
rs518147	G	C	0.312583	0.2594	0.2821	0.2435	0.2628	0.124
rs518329	T	C	0.647682	0.5101	0.4985	0.4483	0.411	0.5744
rs5219	T	C	0.737021	0.6617	0.7075	0.9766	0.6471	0.6043
rs532545617	T	G	0.000199681	0	0	0	0	0.001
rs537013726	T	C	0.000399361	0	0	0	0	0.002
rs544365456	A	G	0.00459265	0	0	0	0	0.0235
rs5751876	T	C	0.442292	0.4722	0.5418	0.3185	0.6093	0.3364
rs5760410	G	A	0.513179	0.5407	0.4841	0.5401	0.5229	0.4591
rs58597806	G	A	0.000199681	0.001	0	0	0	0
rs602950	A	G	0.188698	0.122	0.3084	0.0651	0.3032	0.2219
rs60369023	G	A	0.00139776	0.005	0	0.0008	0.001	0
rs6138150	T	C	0.208866	0.3393	0.2882	0.1611	0.168	0.1247
rs61888800	G	T	0.113219	0.0089	0.2003	0.0741	0.2286	0.093
rs622342	C	A	0.740615	0.8482	0.5994	0.82	0.6183	0.7485
rs6275	A	G	0.526558	0.4712	0.6066	0.3434	0.6938	0.6022
rs6277	G	A	0.24401	0.0625	0.3256	0.0552	0.5437	0.32
rs6295	C	G	0.546725	0.7966	0.5043	0.4304	0.4583	0.5675
rs6311	C	T	0.44349	0.5883	0.3617	0.4092	0.4374	0.4049
rs6313	G	A	0.441294	0.5883	0.3545	0.3926	0.4364	0.4223
rs6318	G	C	0.165828	0.0663	0.2995	0.1173	0.0552	0.0119
rs6539870	A	C,G	0.00319489,0.266773	0.0149,0.005	0,0.2911	0,0.5287	0,0.3171	0.001,0.1135
rs662	T	C	0.542931	0.6657	0.4986	0.7526	0.2903	0.4243
rs67376798	T	A	0.00219649	0	0.0029	0.0008	0.007	0.001
rs6759892	T	G	0.36222	0.2242	0.3444	0.3767	0.3827	0.4765
rs688	C	T	0.275759	0.1835	0.4582	0.0439	0.4414	0.3845
rs6922548	A	G	0.239816	0.0337	0.1081	0.7262	0.0765	0.0562
rs7046653	A	G	0.604832	0.6736	0.6297	0.4395	0.7197	0.6217
rs712829	G	T	0.226438	0.0585	0.2089	0.2451	0.3101	0.3006
rs7142881	G	A	0.469249	0.6111	0.5432	0.1929	0.5755	0.5348
rs717620	C	T	0.134984	0.2173	0.1657	0.031	0.2068	0.0951
rs724226	A	G	0.809505	0.8968	0.8112	0.7988	0.6421	0.9049
rs729482	T	C	0.338858	0.0863	0.3746	0.1989	0.3579	0.7434
rs7297610	C	T	0.115815	0.001	0.072	0.3283	0.0736	0.0215
rs730012	A	C	0.170128	0.1508	0.2219	0.0408	0.3121	0.182
rs730720	C	T	0.33726	0.1131	0.428	0.4107	0.4722	0.2658
rs731236	A	G	0.276558	0.0675	0.255	0.2852	0.3996	0.3691
rs7412	C	T	0.0750799	0.1002	0.0476	0.1029	0.0626	0.044
rs742105	C	T	0.47504	0.6101	0.4741	0.3094	0.4732	0.5624
rs7439366	T	C	0.665136	0.7252	0.6801	0.7731	0.5149	0.6012
rs750332	C	T	0.821286	0.8393	0.8689	0.7262	0.8499	0.8681
rs7569963	G	A	0.183906	0.1161	0.2983	0.0174	0.2863	0.2924
rs762551	C	A	0.629792	0.6726	0.7579	0.562	0.6799	0.5348
rs774359	T	C	0.195487	0.0952	0.1599	0.2451	0.2525	0.1984
rs776746	C	T	0.378594	0.2867	0.2032	0.82	0.0567	0.3323
rs7769719	G	A	0.133786	0.0079	0.0677	0.4009	0.0547	0.0307
rs7793837	A	T	0.415335	0.1776	0.3357	0.8601	0.2575	0.2781
rs7799039	G	A	0.401558	0.7312	0.4092	0.0318	0.4423	0.5143
rs7900194	G	A	0.0147764	0	0.0014	0.053	0.002	0.001
rs7997012	A	G	0.727236	0.7421	0.6484	0.9856	0.5706	0.5798
rs8012552	C	T	0.518371	0.5238	0.5432	0.4372	0.5954	0.5256
rs8050894	C	G	0.416334	0.8849	0.4424	0.2564	0.3996	0.1483
rs8099917	T	G	0.13119	0.0764	0.2767	0.0424	0.168	0.1667
rs8187710	G	A	0.0678914	0	0.0548	0.1619	0.0706	0.0174
rs8192709	C	T	0.047524	0.0466	0.0432	0.0416	0.0626	0.044
rs854547	G	A	0.46226	0.3522	0.4769	0.323	0.6243	0.5869
rs854548	A	G	0.707268	0.7738	0.6412	0.6006	0.7485	0.7873
rs854555	A	C	0.455871	0.3929	0.4798	0.2587	0.6402	0.5808
rs868856	A	G	0.606829	0.6736	0.6297	0.4463	0.7197	0.6227
rs909706	T	C	0.602236	0.4058	0.5893	0.795	0.6282	0.5266
rs9263726	G	A	0.112021	0.0625	0.1196	0.1626	0.1501	0.0501
rs9263733	C	T	0.0469249	0.0605	0.0389	0.0552	0.0398	0.0348
rs9263745	G	A	0.115216	0.0625	0.1254	0.1558	0.168	0.0532
rs9263781	T	C	0.114417	0.0625	0.1254	0.1528	0.168	0.0532
rs9263785	T	G	0.114417	0.0625	0.1254	0.1528	0.168	0.0532
rs9263794	A	G	0.130391	0.0694	0.1297	0.1551	0.169	0.1207
rs9263796	C	T	0.114417	0.0625	0.1254	0.1528	0.168	0.0532
rs9263800	G	A	0.114617	0.0625	0.1254	0.1536	0.168	0.0532
rs9263827	C	T	0.0892572	0.0615	0.0706	0.1785	0.0646	0.0358
rs9267445	G	C	0.0640974	0.0526	0.0288	0.1029	0.0815	0.0307
rs9272105	G	A	0.515575	0.4653	0.5331	0.5832	0.5527	0.4254
rs9274407	A	T	0.759385	0.744	0.8127	0.7042	0.8101	0.7597
rs928655	G	A	0.548323	0.3264	0.6455	0.472	0.7237	0.6309
rs9316233	C	G	0.297724	0.2321	0.3242	0.3631	0.1918	0.3671
rs9332377	C	T	0.172324	0.003	0.1268	0.3608	0.1511	0.1462
rs9340799	A	G	0.28135	0.1935	0.2723	0.2648	0.3082	0.3732
rs9345389	A	G	0.114217	0.2222	0.1556	0.1278	0.007	0.0654
rs9349256	G	A	0.364617	0.5863	0.4409	0.0303	0.4602	0.4356
rs9514091	G	A	0.234625	0.1042	0.1859	0.4395	0.1829	0.18
rs951439	C	T	0.457268	0.4345	0.389	0.4796	0.4344	0.5225
rs9561778	G	A,T	0.00139776,0.163339	0,0.2688	0.0014,0.1052	0.0045,0.1127	0,0.172	0,0.1554
rs9657182	C	T	0.54992	0.4881	0.5159	0.798	0.5437	0.3088
rs9679162	G	T	0.512979	0.5546	0.5605	0.6641	0.3738	0.3753
rs983332	G	T	0.245008	0.3185	0.1657	0.3177	0.1899	0.184
rs9934438	G	A	0.355831	0.8849	0.4121	0.0545	0.3877	0.1452
rs9937	A	G	0.344649	0.3819	0.4424	0.0953	0.5239	0.3896
